# Supplementary material for: scANMF: Prior Knowledge and Graph-Regularized NMF for Accurate Cell Type Annotation in scRNA-seq
Source: Int J Mol Sci. 2025 Dec 22;27(1):125. doi: 10.3390/ijms27010125 (PMC12785987; doi:10.3390/ijms27010125)
Supplement: Supplementary file 1 [file ijms-27-00125-s001.zip]

Archive with 1 entries (1 files):
- ijms-4035562-supplementary.pdf
